# Supplementary material for: Resolving Site-Specific Energy Levels of Small-Molecule Donor-Acceptor Heterostructures Close to Metal Contacts
Source: Nanomaterials (Basel). 2021 Jun 20;11(6):1618. doi: 10.3390/nano11061618 (PMC8234413; doi:10.3390/nano11061618)
Supplement: Supplementary file 1 [file nanomaterials-11-01618-s001.zip]

Archive with 1 entries (1 files):
- nanomaterials-1254351-supplementary.pdf
